# Supplementary material for: The Nature of Knowledge and Epistemic Interests of Radiography Science—An Analysis of Doctoral Dissertations Using Critical Normative Epistemology Framework
Source: Scand J Caring Sci. 2025 Sep 3;39(3):e70105. doi: 10.1111/scs.70105 (PMC12408951; doi:10.1111/scs.70105)
Supplement: Supplementary file 1 — Data S1: Supporting Information. [file SCS-39-0-s001.xlsx]

## Sheet: Sheet1
Document Number	Year & country	author	Awarded degree	title	aim/purpose	Goal of the study (explanation, prediction, understanding, emancipate...)	Methodology/methodologies. Has researcher self stated what the methodology is? And if yes, what?	Data collection methods/data gathering/data selection	Data analysis methods	Epistemological stance (positivist, interpretivist, critical)	epistemic interest	knowledge type
D1	1998 UK	Le Masurier, Susan Bettina	PhD; School of radiography, faculty of health sciences	Barium enemas : the patients' perspective : are we satisfying their psychological needs?	The research investigates patients experiences of barium enemas, with the aim of gaining a holistic view of the examination, and addresses the area of patient information in this context. The underlying purpose of the research is to employ professional knowledge to address the psychological needs of patients.	Understanding (gaining a holistic view).	Qualitative and quantitative (not spesified). "This research is a longitudinal study spanning the full extent of the barium enema examination, taking each part into consideration"	1) semi-structured interviews 2) focused interviews 3) prototyping patient information programme. Testing the programme, qualitative and quantitative data 4) survey questionnaires: two self response forms of anxiety measurement, firstly a 100mm horizontal visual analogue scale (VAS) (8.4.2), and secondly Spielbergers state trait anxiety inventory. Pre and post examination 5) Interviews	brief mention of "content analysis" on page 78 and 143. And page 86: coding the data and grouping and classification of data.	positivist	desiderative	aesthetic knowledge
D2	1999 UK	Reeves, Pauline Jane	PhD; School of radiography, faculty of health sciences	Models of care in diagnostic radiography.	This research aims to discover how radiographers themselves conceptualise their practice and from this, to develop a model (or models) of the process of radiography. Overall aims: to form a conceptual model of the way(s) in which (expert) radiographers approach the examination of a trauma patient 2. to use the model to facilitate the clinical education of student radiographers (particularly in tr…	understanding. "The overall approach adopted is therefore that of descriptive research"	Qualitative and quantitative, interpretative analysis. Action research in phase 3. "Another factor in the choice of a predominantly qualitative approach was the recognition that radiography, despite its preoccupation with technology, is at its heart a human, practically oriented profession which requires openness in its methodology, rather than the positivistic approach of quantitative methods;"	group administered questionnaires	thematic analysis mentioned. Triangulation: "Every piece of data is compared with every other piece of data;- The research has used both data and methodological triangulation". Data analysis was undertaken with the aid of computer programs and was both quantitative (for the structured responses) using SPSS (descriptive statistics) and qualitative (for the unstructured data) using the relational d…	interpretivist	desirative	aesthetic knowledge
D3	1999 USA	Undie, William Adanbe	EdD; department of educational leadership	Impact of converting to a baccalaureate degree in radiation therapy as perceived by radiation therapists and administrators.	to determine if differences exists in the perceptions of baccalaureate and certificate radiation therapists regarding their level of professionalism.	explanation "difference between perceptions of the two groups"	researcher does not specify but it is quantitative	self developed survey instrument, including level of professionalism, level of competence and perceived level of role conflict of radiation therapists. 35 items, likert scale answers	statistical tests (ANOVA)	positivist	inferential	generalized knowledge
D4	2000 USA	Tossell, Renee Fayhe	PhD; Faculty of the center of the study of higher education	The multiskilled health practitioner: Educational preparedness and effects of technology on organizational work practices in hospital settings.	To explore what effects technology has had on the multiskilled health practitioner's organizational work practices including incentive structures, wages, autonomy, and skill development. Second, to investigate how the formal educational program of the MSHP adequately prepared them for a changing workplace environment.	understanding	qualitative case study	semi-structured interview	categorical analysis	interpretivist	referential	situated hermeneutic knowledge
D5	2003 UK	Brealey, Stephen	PhD; Health Sciences	An evaluation of radiographer plain radiograph reporting.	The aim of the thesis was to determine whether selectively trained radiographers should report plain radiograph X-ray examinations.	explanation	meta-analysis, A retrospective controlled before and after study, quasi-experimental study	systematic review, standardized reporting form, reports from hospital records	intra- and inter-arbiter reliablility testing, statistical inference tests, cost analysis	positivist	inferential	generalized knowledge
D6	2003 UK	Murphy, Frederick	PhD; Health Sciences	Understanding the humanistic interaction with medical imaging technology.	To develop a conceptual model of the human interactions with medical imaging technology. To generate a unique theory of the modern radiological encounter	understanding the phenomenon	qualitative: Symbolic Interactionism and Critical Dramaturgy	semi-structured interviews	inductive content analysis, dramaturgical analysis, thematic analysis	interpretivist/critical	transformative	critical hermeneutic knowledge
D7	2003 USA	Ludwig, Rebecca L.	PhD; Health Sciences	Osteoporosis patient health education: Practices among bone densitometry equipment operators.	The purpose of this study was to identify the predictors related to knowledge, beliefs, and the clinical settings for health promotion counseling by bone densitometry equipment operators	prediction	quantitative	survey (self-made)	descriptive statistics, tests (anova, t-test, x2), multiple regression	positivist	inferential	generalized knowledge
D8	2004 Hong Kong	White, Peter	PhD, Department of optometry and radiography	Establishment of a continuous professional development model for monitoring post -graduate performance of diagnostic radiographers in Hong Kong public hospitals.	To investigate the need to implement a CPD scheme for Diagnostic Radiographers in HK, which will guide clinical performance and act as a means of monitoring the career progression of individuals within the profession.	exploratory	quantitative and qualitative	questionnaire and semi-structured interviews	quantitative: statistical tests (e.g. anova, t-test), qualitative: manifest content analysis, framework approach "A logical, deductive, and systematic approach was preferred for this study and so content analysis was chosen as the method to describe the views of diagnostic radiographers in HK. A framework approach was adopted.	positivist inclined more than interpretivist	practical	applied knowledge
D9	2005 UK	Ferris, Christine	PhD, department not mentioned	The development of specialisation in diagnostic radiography : concepts, contexts and implications.	aim of this research is to examine the development of specialisation in diagnostic radiography. Primarily, this research examines the changes that have occurred in diagnostic radiography and how specialisation in diagnostic radiography has developed	understand "In particular, this research aims to examine the contemporary ethos of specialism in diagnostic radiography; how the higher status of technology has developed over patientcentredness; the impact of the working relationship between radiology and diagnostic radiography on this development; the relationship between gender and the nature of occupation in the development of diagnostic radi…	qualitative, historiography, ethnography	semi-structured interviews (oral histories)	deductive and narrative analysis	interpretivist-critical: "The epistemological stance for this study is mainly interpretivist with the theoretical perspective of critical theory"	transformative	critical hermeneutic knowledge
D10	2005 UK	Pratt, Shaaron D.	PhD, School of Social sciences	Radiographers' perspectives on their changing roles and some implications for their pre-service education in Wales : a study of three departments.	Aim is to study 1) factors influencing radiographer's roles and role development 2) generalist and specialist skills required by radiographers 3) attitudes of radiographers regarding radiography education at under and postgraduate levels 4) changes these might be made to radiography curriculum	understanding " a data collection method was needed which would enable elicitation of radiographers' feelings, perceptions and thoughts about their work…"	Researcher does not say what her methodology is but it is qualitative (unspesified)	semi-structured interviews and focus group interview, questionnaire	questionnaire: qualitative analysis (themes)	interpretivist	referential	situated hermeneutic knowledge
D11	2006 UK	Price, R	PhD, School of Health and Emergency Professions, Faculty of Health and Human Sciences	Developing practice in radiography and diagnostic imaging.	The overall aim of the research was to investigate the consequences of technology diffusion, intended and unintended, as they impacted upon radiographic practice. The more specific aims were to: 1. Review and evaluate the impact of new technology on radiography and imaging practice and roles. 2. Propose a framework for education and training to support role requirements at pre- and post-registrat…	exploratory	Researcher does not say what the methodology is. It is some mixed methods study, qualitative and quantitative components	semi-structured interviews and cross-sectional surveys. Document analysis of radiography curricula	deductive content analysis for interviews. Descriptive statistics for surveys + x2. content analysis documents	more emphasis on positivist/critical	practical	applied knowledge
D12	2009 USA	Grey, Michael L.	PhD in Education; Department of Workforce Education and Development	Medical imaging field of magnetic resonance imaging: Identification of specialties within the field.	The purpose of this study was to contribute to a better understanding of the practice analysis of magnetic resonance imaging technologists. More specifically, the purpose of this study was to (a) analyze the practice analysis data of magnetic resonance imaging technologists collected by the American Registry of Radiologic Technologists to determine if specialty areas exist in the medical imaging …	exploration "In this exploratory study, statistical analysis incorporated the use of factor analysis and chi square. Factor analysis was used to group tasks performed by MRI technologists into factors to better identify emerging specialty areas within the MRI profession. Chi square was used to analyze the association between the tasks performed in (a) the employment setting, and (b) hospital size…	"In this study, a developmental methodology approach is used to observe and monitor job analysis changes in the medical imaging field of magnetic resonance imaging". However, he has used survey and statistical test, not spesific developmental methodologies	survey	statistical test: factor analysis and chi-square	positivist	inferential	generalized knowledge
D13	2009 UK	Whiting, Cheryl	EdD; Open University	An investigation into the development of professionalism amongst diagnostic radiography students.	The aim of the research was to explore the extent to which student radiographers understood the concept of professionalism and identify the factors which influenced development. The main objective was to provide an evidence base to be utilised when considering effective curriculum design, strategies or interventions for achieving professional development, although by way of its design there was a…	understanding	Mixed method: qualitative and quantitative. "The combined use of a questionnaire and interviews were judged to be the most practical and suitable methods to obtain data.". Longitudinal and prospective case study	Phase 1 - first questionnaire followed by interviews. Phase 2 - second questionnaire (this phase coincided with a change in clinical placement). Phase 3 - third questionnaire and interviews. Questionnaires self-made (from literature). Interviews semi-structured	statistical tests for quantitative component of questionnaire (descriptive and inferential:correlations). Qualitative analysis method not clearly said, one reference to "Charmaz model" but this is not really grounded theory. Indication to deductive strategy: "the framework of the questions asked, and provided a predetermined set of codes / themes for analysis"	interpretivist	referential	situated hermeneutic knowledge
D14	2010 USA	Mayorga, Rhonda	PhD; Business Administration	The professional user: technology acceptance in a technology driven profession	This research improved and expanded upon the Technology Acceptance Model (TAM) by offering a clearer understanding of technology acceptance and usage by professional users, specifically radiologic technologists.	explanation "the quantitative analyses conducted with this research needed to depict a satisfactory fit to the collected data and prove capable of providing a reasonable explanation for usage and acceptance by the professional user."	Quantitative survey with open ended (qualitative) questions. Researcher says "mixed research design"	survey	open-ended qualitative questions: thematic analysis. Quantitative: confirmatory factor analysis, Structural equation modeling (SEM)	positivist	inferential	generalized knowledge
D15	2011 USA	Yates, Jennifer	EdD; teachers College Columbia University	Complex problem solving in radiologic technology: Understanding the roles of experience, reflective judgment, and workplace culture.	The purpose of this research study was to explore the process of learning and development of problem solving skills in radiologic technologists. The researcher sought to understand the nature of difficult problems encountered in clinical practice, to identify specific learning practices leading to the development of professional expertise, and to uncover workplace conditions that support learning…	to explore the process of learning and development of problem solving skills. understanding "The researcher sought to understand the nature of difficult problems encountered in clinical practice, to identify specific learning practices leading to the development of professional expertise"	case study, quantitative and qualitative data	in-depth semi-structured interviews; survey	descriptive statistics and RCI (reflextive judgement index). Qualitative data: some sort of thematic analysis (even though researcher does not call it such)	positivist - interpretist	inferential	generalized knowledge
D16	2011 Australia	Merchant, Susan Patricia	PhD; Faculty of Health Sciences	Exploring the interactions between radiation therapists and cancer patients : an ethnographic study.	The aims of this study were to gain an understanding of the underlying beliefs, values, practices and systems that form the current culture of radiation therapists and how it might be affecting the extent of supportive care that their patients receive.	understanding but also emancipating "The knowledge gained from this study can be used to inform the profession and provide awareness for social change."	ethnography "An ethnographic research approach was used in this research to gather rich descriptive data that enabled an in-depth understanding of the culture of radiation therapists and the radiation therapy environment." Later also reference to critical ethnography "A critical ethnographic study design was chosen"	participant observations and interviews	ethnographic analysis, thematic analysis (not said but assumed)	interpretivist- critical	transformative	critical hermeneutic knowledge
D17	2012 USA	Lozano, Reynaldo Garza	PhD;	A Socio-Technical Analysis of Knowledgeable Practice in Radiation Therapy.	The purpose of this qualitative case study was to understand how staff radiation therapists learn new skills and build on existing knowledge within a highly technical environment. The aim of my study was to understand how radiation therapists learn in their daily work routine. I sought to understand the organizational and work-related influences, processes, and factors that promote or inhibit lea…	understanding "I sought to engage in research attempting a deeper understanding rather than examining general hypotheses."	qualitative case study	personal interviews, focus group interviews, document examination and direct observation	systems frame analysis, Situated Learning Frame Analysis, Socio-technical Frame Analysis, also mentioned "constant comparison" and themes	interpretivist	referential	situated hermeneutic knowledge
D18	2013 Australia	Shanahan, Madeleine Clare.	PhD, School of education, faculty of social sciences	Towards a more detailed understanding of professional knowledge updating: A learning activity mediated by information sources.	to develop a descriptive model of professional knowledge updating and to establish interrelationships that exist within this model	explanation	mixed methods: qualitative and quantitative	qualitative: semi-structured interviews; quantitative: survey (interview data + literature, self constructed)	qualitative: deductive-inductive analysis. Quantitative: descptive and inferential statistical tests.	positivists (more than interpretivist)	inferential	generalized knowledge
D19	2013 USA	Foster, Melissa R. Bowman	Doctor of Health administation	Radiology education and the quality of care	The purpose of this quantitative, quasi-experimental study was to analyze whether ARRT mandated education of radiology personnel affects the quality of care delivered to radiology patients in central North Carolina. Two areas of radiology quality of care were focused on in this study: radiation dosage and shielding techniques.	explanation	quantitative, quasi-experimental	observation and recording by reseacher, how different groups managed to select parametres and shielding	descriptive statistics, anova	positivist	inferential	generalized knowledge
D20	2013 USA	Mitchell, Fiona	Doctor of education in educational leadership	Clinical competence development for radiation therapy technology: An explorative case study	The purpose of the qualitative research study was to explore and describe the perceptions of radiation therapists when integrating new technology while addressing safe cancer treatment delivery, clinical competency requirements for radiation therapists, and the influence of operational constraints.	understanding "The exploratory aspect of the present research study was to provide an understanding of professional practice and organizational context that made a qualitative approach an appropriate research design choice."	qualitative case study	semi-structured interviews and internal organization documents such as leadership team minutes, policies and procedures, surveys, unusual incident reports, the vendor training documents and any training material that includes education processes (see Appendix A) and analysis of documents such as the manufacturer’s application training	a sort of thematic analysis, content analysis mentioned	interpretivist	referential	situated hermeneutic knowledge
D21	2013 USA	Chiu, Jennifer	EdD; School of Education, Department of Educational Administration, Leadership, and Technology	Radiographer level of simulation training, critical thinking skills, self-efficacy, and clinical competence	The purpose of this study was originally to investigate the relationship among radiographers critical thinking skills on the dimensions of assessment and evaluation, general self-efficacy, radiographer self -efficacy and clinical competence.	exploratory	research does not state the methodology but it is quantitative	survey (consisted of demographic questions, a five level rubric describing the levels of simulation training, 33 Likert scale items, and 12 multiple choice scenario questions)	descriptive and inferential statistical analysis	positivist	inferential	generalized knowledge
D22	2013 USA	Boyd, Brenda	Leadership PhD; school of education	Using the Theory of Planned Behavior as a Predictor of Radiologic Technologists' Use of Patient Radiation Protection Best Practices: a Regional Study	Investigate the relationships between the intentions, attitudes, social pressures, and perceived behavioral control of radiologic technologists when it comes to using patient radiation protection best practices. 2. Identify the relationships between the intentions, attitudes, social pressures, and perceived behavioral control of radiologic technologists when it comes to using new digital x-ray eq…	prediction "The purpose of the study was to predict the intentions and past behaviors of radiologic technologists in the area of patient radiation protection best practices and to predict the use of new digital equipment and digital techniques to lower patient dose."	researcher does not say what is the methodology but says that "ex post facto design guided by past and present theoretical and empirical data, and by specific research hypotheses with controls for viable alternative explanations of research outcomes". So quantitative research	survey (The questionnaire consisted of 80 questions, including topics in the area of demographics of the participants, intentions, past behavior, attitudes, social pressures/norms, and perceived behavior control. Two types of behavior were studied: radiation protection best practices and the use of new digital imaging technology and digital techniques to lower patient dose.)	descriptive statistics, correlations, analysis of variance, multiple regression analysis	positivist	inferential	generalized knowledge
D23	2013 UK	Harris, Rachel Louise	Doctor in clinical research	Experiencing the research role of the consultant radiographer : a grounded theory study.	The aim of this study was to explore what the core domain of research means to consultant radiographers in clinical practice and to identify the key factors that facilitate or hinder research activity by this staff group.	understanding	Grounded theory	survey: electronic questionnaire. Questionnaire was built in consultant radiographers research workshop and existing survey instruments + literature. And interviews (interview guide but quite open questions)	questionnaire answers by descriptive statistics. Interview data by framework analysis, content analysis also mentioned but no details	interpretativist	referential	situated hermeneutic knowledge
D24	2014 USA	Allen, Andy Richard	EdD; school of education	Does a theory-practice gap exist in radiologic technology? An evaluation of technologists' actions and perceptions as indicators of a theory-practice gap	1. First, are there discrepancies between established standards o f radiography practice and the actual practices of technologists? 2. Second, if recognized that technologists do not follow established standards in practice, what possible reasons could contribute to these actions?	understanding	mixed methods approach, case study some sort?	Data collectors executed multiple-case sampling, documenting technologists’ actions in comparison to the established practice standards for recognition of patterns of appropriate or inappropriate practices. Observed technologists with recognized patterns of practice were interviewed for additional qualitative data.	coding? Analysis method not mentioned. Also "Observation data were compiled in a matrix form data display, containing individual technologist, individual facility, and comprehensive calculations. Cross analyses between these variables was also completed."	critical- looks for discrepancies between established standards of radiography practice and the actual practices of technologists ie limitations, systematic distortions that...	transformative	critical hermeneutic knowledge
D25	2014 UK	Naylor, Sarah	Doctor of professional studies	The expectations and experiences of newly qualified diagnostic radiographers.	The aim of this thesis is to explore the expectations and experiences of newly qualified diagnostic radiographers during their transition from student to practitioner.	understanding "Thus it was an appropriate methodology for this study which aimed to gain an understanding about what it is like to be a newly qualified diagnostic radiographer, from their perspective."	a longitudinal study using interpretative phenomenological analysis methodology	focus group and in-depth, semi-structured interviews	interpretive phenomenological analysis	interpretivist	referential	situated hermeneutic knowledge
D26	2015 UK	Ossati, MS	PhD, School of health sciences	Design, development and use of a deformable breast phantom to assess the relationship between thickness and lesion visibility in full field digital mammography	This research aimed to design and develop a synthetic anthropomorphic breast phantom with cancer mimicking lesions and use this phantom to assess the relationship between lesion visibility and breast thickness in mammography	development	methodology is not mentioned. Quantitave	designing the phantom	CT measurements (HU)	positivist	practical	applied knowledge
D27	2016 UK	Newton-Hughes, AM	Dprof Health and social care; school of nursing, midwifery and social care	A focussed ethnographic study of diagnostic radiographer problem solving in the trauma setting	To develop an understanding of how radiographers problem solve when positioning a patient for appendicular trauma imaging. 1. To observe the problem-solving processes a Diagnostic Radiographer undertakes when examining a patient with traumatic appendicular injury. 2. To describe the clinical practise of radiographers in this scenario. 3. To explore problem-solving literature to develop an underst…	understanding	ethnography (focussed ethnography more precisely)	observation of practice and semi-structured interviews were used to gather the data	five steps in focussed ethnography data analysis: coding for description, sorting to identify patterns, identify outliers, generalising the data to develop theories, and memoing to include reflections. AND also mentioned "conventional content analysis" and "thematic analysis"	interpretativist	referential	situated hermeneutic knowledge
D28	2016 UK	Antwi, William K.	PhD	Child protection in Ghana : Exploring the perception and behaviour of radiographers	This study, which was in two Phases, sought to explore the cultural understanding amongst Ghanaian radiographers of the concepts of child abuse and child protection (Phase 1) and how they perceived and participated in child protection within the health system in Ghana (Phase 2	understanding	phenomenology (descriptive and hermeneutic)	phase 1: two semi-structured questions (open-ended). Phase 2: semi-structured interview	phenomenological analysis (by Collaizi) and hermeneutic thematic analysis	interpretivist	normative	ethical knowledge
D29	2016 UK	Hayre, Christopher	PhD; faculty of health and wellbeing	Radiography observed : an ethnographic study exploring contemporary radiographic practice	The aim was to explore radiographers’ clinical practices using the latest technology (DR) within the general radiography environment to develop new knowledge for practice. The purpose of this PhD is to explore contemporary general radiographic practices in a general imaging environment.1) What is the current knowledge and understanding of DR in the clinical environment? 2) What impact does advanc…	exploratory	ethnography but also mentioned grounded theory "Throughout this PhD thesis I employed a ‘grounded theory approach’ that facilitated a progressive and reflexive ‘journey’ throughout."	observation and semistructured interviews, x-ray experiments	Observation and interview data were analysed using thematic analysis. X-ray experimental data with multiple-linear regression analysis and Pearson’s Correlation	interpretivist, positivist minimally	referential	situated hermeneutic knowledge
D30	2016 UK	Turner, Cheryl	EdD; School of education	How Do They Do It? A Phenomenological Description of Stress and Coping in Radiation Therapists	This study aimed to better understand and describe the lived experiences of job-related stressors and associated coping mechanisms of radiation therapists (RTTs). The purpose of this phenomenological study was to describe occupational stressors and related coping mechanisms of radiation therapists at select cancer treatment centers	understanding	phenomenology (hermeneutic)	survey + individual semi-structured interviews, online focus groups, and personal journaling by the participants	hermeneutic interpretive approach	interpretivist	referential	situated hermeneutic knowledge
D31	2016 South Africa	Mungomba, Bernard	Doctor of literature and philosophy; Health studies	Core competencies of radiographers working in rural areas of South Africa.	The aim of this mixed methods study was to investigate and identify additional core competencies required by radiographers working in rural district hospitals of KZN in order to propose a CPD strategy aimed at rural radiographers.	exploratory	mixed methods	focus group interview, a descriptive cross sectional survey	thematic analysis, statistical analysis (descriptive + tests Anova)	positivist-interpretivist	practical	applied knowledge
D32	2016 UK	Gawugah, James Newlife Kwadzo	PhD	Developing a framework of quality in radiographic service delivery in Ghana	The aim of this thesis was to develop a framework of quality in radiographic service delivery in Ghana. This aim was to fit the medico-socio-cultural context of Ghana so as to promote the radiographers with additional knowledge about quality issues in the imaging services and patient care	development	mixed methods	patient satisfaction survey, semi-structured interviews, reject film analysis and diagnostic reference levels.	descriptive statistics and content analysis	"The epistemological stance for this research is based, philosophically, on a methodological pragmatism with theoretical perspective of conceptual design thinking"	practical	applied knowledge
D33	2016 UK	Angmorterh, SK	PhD; school of health and society	An investigation into interface pressure (ip) risk of healthy volunteers on modern medical imaging and radiotherapy tables	The primary aim of phase one was to investigate whether IP risks exist on radiography/radiotherapy tables. The secondary aim was to assess the perception of pain and comfort on radiography/radiotherapy tables. The aim of phase two was to determine the impact of pressure relieving interventions on IP at jeopardy areas.	exploratory	quantitative, not spesified	Data collection instruments – Xsensor pressure mapping equipment and technology and 5-point Likert scale questionnaire (subjective indication of volunteers’ perception of comfort and pain whilst lying on the medical surfaces)--> self developed (literature)	statistical tests (Repeated measures ANOVA, paired-samples t-tests, Friedman tests, Wilcoxon test, Pearson correlation). In intervention, also radiation tests for the surface material (phantoms used)	positivist	inferential	generalized knowledge
D34	2016 UK	Woznitza, N	PhD	The diagnostic accuracy of reporting radiographer chest x-ray interpretations and their influence on clinicians’ diagnostic decision-making: a comparison with consultant radiologists.	To determine the diagnostic accuracy of reporting radiographer chest X-ray (CXR) reporting and the influence that CXR reports have on clinicians' diagnostic decision-making	explanation	quasi-experimental study	image interpretation reports, confidence scale	JAFROC (jack-knife alternate free-response receiver operator characteristic (JAFROC) curves), statistical analysis (Kappa, t-tests, chi-square)	positivist	inferential	generalized knowledge
D35	2017 UK	Khine, Ricardo	PhD; School of health and psychological sciences	The professional and organisational impact of the consultant therapeutic radiographer : a case study.	The thesis examines the CTR role, through the perspectives of medical, nursing, therapeutic staff and key stakeholders by means of a qualitative inquiry, with the intention to explore professional and organisational impact.	understanding, emancipation	case study	focus group interview, semi-structured interview, document analysis	thematic analysis	interpretivist-critical	transformative	critical hermeneutic knowledge
D36	2018 USA	Rexrode, Shannon	Doctor of Health Administration; school of nursing and health sciences	Re-simulation: the inefficiencies of radiation therapy	The purpose of this study was to first identify the reasons why patients are being re-simulated. That information was then used to address the amount of money and time that is lost due to those re-simulations. An action plan was presented to help eliminate the number of re-simulations	exploratory "The goal of quantitative research is to examine trends and relationships while providing substantiation of the measurement discovered."	quantitative	A spreadsheet was used where the simulation therapists could document the requested information. This information was collected over a three-month period. The information documented included the date, patient ID, treatment site, immobilization, initial CT, re-simulation, and the code documenting the reason for re-simulation if it occurred.	statistical analysis, pearson	positivist	inferential	generalized knowledge
D37	2018 UK	Harvey-Lloyd, Jane	PhD	Being and Becoming a Diagnostic Radiographer	The aim of the study was to explore the experience of newly qualified practitioners in their first post as a radiographer in a range of diagnostic imaging departments in the NHS. There is a clear need for new insights and updated knowledge about this transition experience in radiography in order to raise awareness of these challenges within the profession.	understanding "I was able to gain an understanding of the transition period and how this experience facilitated how they each became a diagnostic radiographer in their first year of practice."	interpretive phenomenology	Three interviews (semi-structured) were undertaken with each participant; at three months, six months and twelve months post qualification. Peaks and Troughs graph, theme board (to prepare for interviews)	thematic analysis	interpretivist	referential	situated hermeneutic knowledge
D38	2018 UK	Al Maslahi, H. A	PhD; Faculty of health and life sciences	Understanding the professional socialisation of Omani radiographers.	This study is therefore undertaken to explore the lived experience of the professional socialisation of Omani radiographers. Through exploring the radiographers’ lived experience in constructing their professional identity, describing the process of constructing thier professional role identity, and understanding how professional socialisation affects professional commitment.	understanding but also to emancipate	hermeneutic phenomenology	phenomenological interviews, unstructured. Official documents of policies and guidelines.	interpretive phenomenological analysis	interpretivist	referential	situated hermeneutic knowledge
D39	2018 UK	Collins, Mark	Doctor of professional studies	Clinical reasoning in image guided radiotherapy : a multimethod study	The study aimed to investigate the types of decision-making processes used by therapeutic radiographers during image interpretation in IGRT. In addition, the study aimed to investigate the factors that impact on the decision-making processes of therapeutic radiographers during IGRT.	exploratory	multimethod "Consequently, a multimethod approach (Morse, 2003) was adopted, which was informed by a philosophical standpoint of pragmatism"	observation (and think aloud method) and semi-structured interviews	protocol analysis, thematic analysis	interpretivist	referential	situated hermeneutic knowledge
D40	2018 UK	Haynes, Kelli Welch	EdD; Faculty of the college of arts, education and sciences	The Importance of Professional Values From Radiologic Technologists' Perspective	The purpose of this study was to determine radiologic technologists’ perception of professional values and determine if radiologic technologists feel it is important to articulate professional values.	exploratory	non-experimental, exploratory, descriptive survey design	survey	descriptive statistics, frequency distributions, analysis of variance, and correlations.	positivist	normative	ethical knowledge
D41	2019 Canada	Bolderston, Amanda	EdD; Faculty of graduate and postgraduate studies (educational leadership and policy)	An autoethnographic lens on the identity work of lesbian and gay radiation therapists in practice	Research explores the lived experiences of a small group of LG RTs as they negotiate the complexities of coming out in their daily professional practice.What influences LG RTs’ decisions regarding coming out at work? How do disclosure decisions affect LG RTs’ relationships with their co-workers? How do disclosure decisions affect LG RTs’ relationships with their LG patients?	emancipate "Autoethnographers view research as an overtly political and socially just act that turns away from the “canonical forms of doing and writing (such as) a White, masculine, heterosexual, middle/upper classed, Christian able-bodied perspective”	an authoethnographic narrative inquiry	texts, narratives, blog text, participant conversations (interactive interview), journal	No spesific analysis method "I needed to bear in mind that the narrative “data” weren’t being analysed (as may be the case for other kinds of qualitative work) but synthesised into a coherent whole"	critical-interpretivist	transformative	critical hermeneutic knowledge
D42	2019 UK	Forton, Rachael K	PhD; Faculty of Health Sciences	The construction of care in computed tomography : exploring care from the perspective of patients and radiographers.	The aim of this research is to evaluate how care is perceived, delivered and experienced by those directly involved during a diagnostic CT examination(the radiographer and the patient) and develop a theory of care as constructed in the specific context of the CT clinical environment.	understanding and emancipating	Critical Discourse Analysis (CDA) and adapted Grounded Theory (GT) methodology	semi-structured interviews, government policy and professional documentation	critical discourse analysis, constant comparative analysis	interpretivist-critical	transformative	critical hermeneutic knowledge
D43	2019 UK	Abdul-Razak, Wuni.	PhD; Healthcare sciences	Role extension opportunities in diagnostic radiography in Ghana and its potential to impact on patient care	To use a case study approach to investigate if there are role extension opportunities in diagnostic radiography in Ghana and to explore the potential for role extension to positively impact on delivery of quality service to patients. To achieve the aim of the study, the objectives will be; 1. Review the current evidence of a radiologist shortage in Ghana; 2. Evaluate options for addressing shorta…	understanding and emancipating	qualitative case study	semi-structured interviews and observation (shadowing and non-participant), documents	Thematic analysis. observations: the people, place and events framework proposed by Spradley (1980), document analysis	interpretivist - critical	transformative	critical hermeneutic knowledge
D44	2019 UK	Alzyoud, K	PhD; school of health sciences	Establishing an evidence-base for erect pelvis radiography : positioning, radiation dose and image quality	The aim of this thesis is to evaluate pelvis X-ray imaging in the erect position in terms of positioning and with a view to providing an evidence-based set of optimised acquisition parameters for use in routine clinical practice. In addition, this thesis also aims to determine if the patient position (erect versus supine) has an effect on radiation dose and image quality	exploratory	methodology not mentioned, experimental?	manual inclinometer, videorasterstereography (a multidirectional video recording of the back surface and permits the production of a high-resolution 3D computer reconstruction image). Phantom imaging (radiography, pelvic radiography imaging	statistical analysis (t-test, anova, kruskal-wallis), SNR and CNR and VGA from images, dose calculation (PCXMC)	positivist	inferential	generalized knowledge
D45	2019 UK	Alrehily, FAW.	PhD; school of health sciences	Investigating the ability to use the CT scan projection radiograph to monitor adolescent idiopathic scoliosis	The aim of this study was to investigate the use of scan projection radiograph (SPR) in computed tomography (CT) to assess AIS by quantifying radiation dose from the SPR acquisitions and comparing it to those of digital radiography (DR) and a dedicated scoliosis imaging system (EOS) and by evaluating the accuracy of Cobb angle measurements on SPR images using a bespoke validated phantom.	exploratory	researcher has not stated the methodology, quantitative measurements	A dosimetry phantom representing a 10-year-old child and thermoluminescent dosimeters were used for measuring organ dose to calculate effective dose (ED) and effective risk (ER)	cobb angle measurement, effective dose and effective risk measurements	positivist	inferential	generalized knowledge
D46	2019 UK	O'Regan, T. J	Dprof; school of health and society	An account of silence in diagnostic radiography : a cultural quilt	The aim of the study is to produce an account of the silences that present in general and accident and emergency radiography projection imaging (X-ray). There were three objectives: 1) To provide an exposition of the silences that present in radiography projection imaging practice. 2. To create knowledge of the types, functions and cultural uses of silence in projection imaging practice. 3. To id…	understanding	visual ethnography	observation and workshops: Participant-produced collage, which were then read and translated to narrative by the participants.a ‘dialogical conversation’	a type of thematic analysis (researcher does not clarify), part of the analysis done co-creatively with participants "A collaborative analysis"	interpretivist	desiderative	aesthetic knowledge
D47	2019 USA	Felipe-Valera, Elena M	PhD;	Professionalism in Radiography| A Multiple Case Study	This study explored the perceptions that radiography faculty and students have of professionalism in health care. The purpose of this qualitative multiple case study was to understand the substance and the meaning that radiography faculty and students give to professionalism.	understanding	qualitative case study	survey and focus group interview	thematic analysis	interpretivist	referential	situated hermeneutic knowledge
D48	2020 UK	Bleiker, Jill	PhD in medical studies	An inquiry into compassion in diagnostic radiography	To conceptualise compassion from an exploration of the experiences, feelings, attitudes and opinions of patients, students and radiographers during and after diagnostic projection imaging	understanding	constructivist grounded theory (CGT)	Patients: individual semi-structured interviews.students: focus group interviews. Radiographers: twitter journal club discussions	thematic analysis (constructivist thematic analysis by her words)	interpretivist	referential	situated hermeneutic knowledge
D49	2020 UK	Taylor, Amy	PhD	Defining compassion and compassionate behaviours in radiotherapy	To support the implementation of compassionate legislation, the study sought to understand the perspectives of those in receipt and those delivering compassionate practice. The research aimed to co-construct a context specific definition of compassion and identify commonly recognised compassionate behaviours.	understanding "The research was concerned with exploration of those individual’s perceptions of those experiences rather than quantifying how many experiences of compassion they had received."	qualitative (not spesified), co-productive and participatory design	literature review, focus group interviews, co-production consensus workshops	concept analysis, thematic analysis	interpretivist	referential	situated hermeneutic knowledge
D50	2020 UK	Alresheedi, Nadi Milhan T.	PhD; school of health and society	A New Standard in Testing Mattresses for Use in x-Ray Imaging: Developing, Validating and Using a Novel Method to Test x-Ray Mattresses for Pressure Ulcer Development, Radiation Dosimetry and Image Quality	For evaluating X-ray imaging table mattresses, this thesis has three aims (1). to develop and validate an anthropomorphic-phantom-based method of assessing X-ray table mattress IP as an index of mattress performance; (2) to assess X-ray table mattress pressure redistribution properties; and (3) to evaluate mattress radiation attenuation characteristics and their impacts on image quality	development	quantitative, experimental	interphase pressure measurements, air kerma measurements, image quality calculations	statistical analysis (correlation coefficient, paired t-test,	positivist	practical	applied knowledge
D51	2020 UK	David, Leena R.	PhD	A Qualitative Study to Critically Explore the Socio-Ecological Determinants Influencing Screening Mammography Uptake amongst Kerala Migrant Women in the United Arab Emirates	The main aim of this study is to identify the socio-ecological factors that influence the uptake of informed screening mammography among migrant Keralites’ in the UAE. The study sets to achieve the following objectives: - identify the attitudes of Keralite women residing in the UAE towards breast cancer screening using screening mammography; - identify and categorise the influencing factors for t…	emancipate "Critical ethnography is used in this research because it empowers people raising awareness among individuals or cultural groups, and this awareness provides the opportunity to change behaviours"	critical ethnography	focus group discussions	thematic analysis	intrpretivist	transformative	critical hermeneutic knowledge
D52	2020 UK	Richardson, Sean A.S.	EdD; Faculty of humanities and social sciences	Advanced Practice Coordinator: Role Extension or Advanced Practice? A Canadian Multi-Case Study	This research explores whether the advanced practice coordinator role is advanced practice or role extension, and whether it influences patient outcomes. Further, the research objectives also included the development of a framework to inform the development and implementation of emerging practices in medical imaging along with informing advanced radiographic practice curricula	developmental	mixed methods case study	Program documents, interviews of key stakeholders, surveys of advanced practice coordinators, and measures of patient wait times were gathered and analysed.	document analysis, descriptive statistics,	interpretivist-positivist	practical	applied knowledge
D53	2020 USA	Crum, Joseph Paul	Doctor of health education	The Normalization of Deviance in Medical Radiography	to determine the extent of deviation from safety protocol by technologists during medical radiography examinations and to determine the influence four predictor variables including certification level, time restraints, beliefs concerning stochastic effects produced by diagnostic x-rays, and carelessness might have on the extent of deviations	prediction	quantitative cross-sectional	online survey questionnaire (self created)	descriptive statistics, regression analysis, pearson correlation	positivist	inferential	generalized knowledge
